# Supplementary material for: Data of thermal imprints of late Permian Emeishan basalt effusion: Evidence from zircon fission-track thermochronology
Source: Data Brief. 2019 Oct 22;27:104700. doi: 10.1016/j.dib.2019.104700 (PMC6838426; doi:10.1016/j.dib.2019.104700)
Supplement: Multimedia component 2 [file mmc2.xlsx]

## Sheet: CP-9
Grains	30		Date	2017-01-06
Zeta:	90.9	Zeta err.:	2.8	Mineral:	Zircon
Irrad.:	Z1606	RhoD:	13.25	CN_2
Grid Size:	98.3	Nd:	5958
Cryst	Ns	Ni	Area	RhoS (e5)	RhoI (e5)	Age (Ma)	+ 1s	U (ppm)
1.001	168	35	15	113.937	23.737	282.77	53.38	65.39
1.002	126	24	6	213.632	40.692	308.65	69.51	112.09
1.003	100	27	9	113.033	30.519	219.27	48.12	84.07
1.004	114	21	6	193.286	35.605	318.9	76.47	98.08
1.005	151	35	6	256.019	59.342	254.71	48.54	163.47
1.006	54	11	4	137.335	27.976	289.05	96.1	77.06
1.007	72	17	6	122.075	28.823	250.14	67.97	79.4
1.008	75	22	6	127.162	37.301	202.1	49.46	102.75
1.009	126	30	8	160.224	38.149	248.09	51.08	105.09
1.01	73	14	4	185.656	35.605	306.6	90.04	98.08
1.011	207	51	15	140.387	34.588	239.91	38.35	95.28
1.012	227	44	15	153.95	29.841	303.43	51	82.2
1.013	83	16	6	140.726	27.128	305.06	83.91	74.73
1.014	44	10	4	111.902	25.432	259.67	91.38	70.06
1.015	70	16	6	118.684	27.128	258.23	72.07	74.73
1.016	149	40	9	168.419	45.213	220.51	39.95	124.55
1.017	152	49	6	257.714	83.079	184.15	30.87	228.86
1.018	82	24	82	10.173	2.977	202.54	47.49	8.2
1.019	58	11	6	98.338	18.65	309.96	102.46	51.38
1.02	169	56	12	143.269	47.474	179.22	28.28	130.78
1.021	162	39	10	164.802	39.674	245.42	44.54	109.29
1.022	75	14	6	127.162	23.737	314.8	92.25	65.39
1.023	255	47	10	259.41	47.813	318.72	51.7	131.71
1.024	127	24	6	215.327	40.692	311.04	70.01	112.09
1.025	107	20	6	181.417	33.91	314.39	77.31	93.41
1.026	113	22	8	143.693	27.976	302.13	71.13	77.06
1.027	93	24	6	157.681	40.692	229.23	53.04	112.09
1.028	213	55	11	196.985	50.865	229.1	35.49	140.12
1.029	137	29	12	116.141	24.585	278.39	57.66	67.72
1.03	211	45	10	214.649	45.778	276.36	46.31	126.11

## Sheet: ZZY-2
Grains	35		Date	2017-03-07
Zeta:	90.9	Zeta err.:	2.8	Mineral:	Zircon
Irrad.:	Z1606	RhoD:	14.131	CN_2
Grid Size:	98.3	Nd:	5958
Cryst	Ns	Ni	Area	RhoS (e5)	RhoI (e5)	Age (Ma)	+ 1s	U (ppm)
1.001	226	50	15	153.272	33.91	283.95	45.38	87.59
1.002	263	67	25	107.019	27.263	247.3	34.84	70.42
1.003	249	77	20	126.653	39.166	204.41	27.52	101.16
1.004	127	47	10	129.196	47.813	171.25	29.79	123.5
1.005	238	94	15	161.411	63.75	160.6	20.29	164.67
1.006	153	52	15	103.764	35.266	186.25	30.54	91.09
1.007	250	67	10	254.323	68.159	235.3	33.31	176.05
1.008	321	97	15	217.701	65.785	209.11	25.22	169.92
1.009	318	83	20	161.75	42.218	241.49	30.84	109.05
1.01	175	63	12	148.355	53.408	175.98	26.52	137.95
1.011	230	50	9	259.975	56.516	288.87	46.1	145.98
1.012	184	51	10	187.182	51.882	227.65	36.82	134.01
1.013	109	32	10	110.885	32.553	215.14	43.85	84.08
1.014	132	30	8	167.854	38.149	276.57	56.7	98.54
1.015	125	42	8	158.952	53.408	188.37	34.18	137.95
1.016	171	42	15	115.972	28.484	256.32	44.97	73.57
1.017	121	37	15	82.062	25.093	206.69	39.44	64.82
1.018	174	33	8	221.261	41.963	330.05	63.63	108.39
1.019	329	76	15	223.126	51.543	272.2	35.82	133.13
1.02	192	51	10	195.32	51.882	237.37	38.22	134.01
1.021	81	25	6	137.335	42.387	204.8	47.35	109.49
1.022	245	76	10	249.237	77.314	203.79	27.61	199.7
1.023	82	20	6	139.03	33.91	258.09	64.94	87.59
1.024	270	81	10	274.669	82.401	210.61	27.59	212.84
1.025	122	39	8	155.137	49.593	197.84	36.99	128.1
1.026	178	37	10	181.078	37.64	301.8	55.45	97.22
1.027	166	39	10	168.871	39.674	267.73	48.47	102.48
1.028	156	54	10	158.698	54.934	182.92	29.52	141.89
1.029	221	54	10	224.822	54.934	257.63	40.04	141.89
1.03	83	36	10	84.435	36.623	146.4	29.62	94.6
1.031	156	51	8	198.372	64.852	193.52	31.88	167.51
1.032	117	26	10	119.023	26.45	282.72	62.02	68.32
1.033	91	38	10	92.574	38.657	152	29.79	99.85
1.034	224	43	10	227.874	43.744	326.18	55.39	112.99
1.035	429	111	20	218.21	56.46	243.56	27.18	145.83

## Sheet: ZZY-6
Grains	35		Date	2017-02-06
Zeta:	90.9	Zeta err.:	2.8	Mineral:	Zircon
Irrad.:	Z1606	RhoD:	13.739	CN_2
Grid Size:	98.3	Nd:	5958
Cryst	Ns	Ni	Area	RhoS (e5)	RhoI (e5)	Age (Ma)	+ 1s	U (ppm)
1.001	334	81	25	135.91	32.96	252.47	32.39	87.56
1.002	342	83	25	139.166	33.774	252.3	32	89.73
1.003	234	59	15	158.698	40.014	243.02	36.32	106.3
1.004	207	44	15	140.387	29.841	287.27	48.65	79.28
1.005	354	106	25	144.049	43.133	205.24	23.74	114.59
1.006	332	83	25	135.097	33.774	245.06	31.17	89.73
1.007	240	65	20	122.075	33.062	226.53	32.57	87.83
1.008	498	127	25	202.645	51.679	240.32	25.2	137.29
1.009	118	30	10	120.041	30.519	241.05	49.94	81.08
1.01	131	34	10	133.266	34.588	236.21	46.14	91.89
1.011	284	67	25	115.565	27.263	259.4	36.28	72.43
1.012	283	64	25	115.158	26.043	270.37	38.5	69.19
1.013	294	85	25	119.634	34.588	212.44	27.11	91.89
1.014	223	71	25	90.743	28.891	193.2	27.11	76.75
1.015	328	66	25	133.469	26.857	303.09	42.12	71.35
1.016	111	30	15	75.28	20.346	227	47.32	54.05
1.017	230	48	15	155.985	32.553	292.47	47.43	86.48
1.018	261	78	20	132.757	39.674	205.63	27.41	105.4
1.019	234	74	15	158.698	50.187	194.49	26.74	133.33
1.02	222	66	15	150.56	44.761	206.69	29.79	118.92
1.021	282	72	15	191.251	48.83	240.05	32.7	129.73
1.022	351	95	20	178.535	48.321	226.68	27.29	128.37
1.023	240	78	15	162.767	52.899	189.33	25.47	140.54
1.024	405	109	25	164.802	44.354	227.94	25.75	117.83
1.025	165	48	10	167.854	48.83	211.15	35.34	129.73
1.026	168	40	15	113.937	27.128	257.07	46.04	72.07
1.027	287	120	20	145.982	61.038	147.64	16.79	162.16
1.028	298	122	25	121.261	49.644	150.75	16.97	131.89
1.029	383	96	20	194.812	48.83	244.43	29.07	129.73
1.03	348	108	25	141.607	43.947	198.13	22.81	116.75
1.031	104	29	12	88.165	24.585	220.13	46.81	65.31
1.032	343	78	25	139.573	31.74	268.91	34.91	84.32
1.033	331	75	25	134.69	30.519	269.86	35.67	81.08
1.034	276	96	15	187.182	65.107	177.07	21.8	172.97
1.035	479	133	20	243.642	67.65	221.06	22.89	179.72

## Sheet: ZZY-9
Grains	34		Date	2017-02-09
Zeta:	90.9	Zeta err.:	2.8	Mineral:	Zircon
Irrad.:	Z1606	RhoD:	10.802	CN_2
Grid Size:	98.3	Nd:	5958
Cryst	Ns	Ni	Area	RhoS (e5)	RhoI (e5)	Age (Ma)	+ 1s	U (ppm)
1.001	453	82	20	230.417	41.709	265.67	33.1	140.94
1.002	210	34	10	213.632	34.588	296.32	55.67	116.87
1.003	482	81	25	196.134	32.96	285.72	35.61	111.37
1.004	236	58	15	160.054	39.335	196.73	29.57	132.91
1.005	168	42	12	142.421	35.605	193.45	33.99	120.31
1.006	287	47	25	116.785	19.125	293.03	47.14	64.62
1.007	284	53	25	115.565	21.567	257.85	39.53	72.87
1.008	431	78	25	175.381	31.74	265.73	33.88	107.25
1.009	468	107	25	190.437	43.54	211.23	23.71	147.12
1.01	180	38	10	183.113	38.657	228.46	41.49	130.62
1.011	328	70	15	222.448	47.474	226.04	30.7	160.41
1.012	225	61	20	114.446	31.027	178.59	26.46	104.84
1.013	309	80	25	125.738	32.553	186.89	24.26	110
1.014	267	52	15	181.078	35.266	247.28	38.38	119.16
1.015	314	65	15	212.954	44.083	232.91	32.68	148.96
1.016	282	72	15	191.251	48.83	189.48	25.81	165
1.017	214	42	20	108.85	21.363	245.42	42.22	72.19
1.018	267	50	10	271.617	50.865	256.98	40.52	171.87
1.019	267	64	20	135.809	32.553	201.63	28.86	110
1.02	228	49	10	231.943	49.847	224.49	36.14	168.43
1.021	278	45	10	282.808	45.778	296.38	48.64	154.68
1.022	222	45	12	188.199	38.149	237.76	39.67	128.9
1.023	275	60	15	186.504	40.692	221.18	32.37	137.5
1.024	202	45	10	205.493	45.778	216.7	36.45	154.68
1.025	127	23	6	215.327	38.996	265.55	60.83	131.77
1.026	412	95	25	167.65	38.657	209.48	24.85	130.62
1.027	226	48	12	191.59	40.692	227.11	36.88	137.5
1.028	326	60	15	221.092	40.692	261.38	37.74	137.5
1.029	301	60	15	204.137	40.692	241.71	35.11	137.5
1.03	361	64	10	367.243	65.107	271.14	37.87	220
1.031	190	45	15	128.857	30.519	204.03	34.51	103.12
1.032	223	42	10	226.857	42.726	255.54	43.82	144.37
1.033	500	80	20	254.323	40.692	299.77	37.46	137.5
1.034	193	37	9	218.153	41.822	251.13	45.85	141.32

## Sheet: ZZY-10
Grains	35		Date	2017-02-10
Zeta:	90.9	Zeta err.:	2.8	Mineral:	Zircon
Irrad.:	Z1606	RhoD:	11.194	CN_2
Grid Size:	98.3	Nd:	5958
Cryst	Ns	Ni	Area	RhoS (e5)	RhoI (e5)	Age (Ma)	+ 1s	U (ppm)
1.001	263	76	10	267.548	77.314	173.7	23.35	252.1
1.002	267	67	10	271.617	68.159	199.62	28.08	222.24
1.003	198	43	8	251.78	54.68	230.11	39.47	178.29
1.004	320	79	15	217.023	53.577	202.86	26.37	174.7
1.005	200	36	10	203.459	36.623	276.63	50.93	119.41
1.006	537	153	25	218.515	62.258	176.14	17.18	203
1.007	249	64	10	253.306	65.107	194.96	28.09	212.29
1.008	145	43	8	184.385	54.68	169.32	29.94	178.29
1.009	211	64	10	214.649	65.107	165.59	24.27	212.29
1.01	313	99	20	159.207	50.356	158.88	19.07	164.19
1.011	203	42	15	137.674	28.484	241.33	41.7	92.88
1.012	184	50	15	124.788	33.91	184.56	30.07	110.57
1.013	169	51	15	114.615	34.588	166.42	27.16	112.78
1.014	155	43	10	157.681	43.744	180.83	31.75	142.63
1.015	170	51	15	115.293	34.588	167.4	27.31	112.78
1.016	344	104	15	233.299	70.532	166.13	19.4	229.98
1.017	292	90	15	198.033	61.038	162.99	20.39	199.02
1.018	137	34	6	232.282	57.647	201.81	39.25	187.97
1.019	175	48	10	178.026	48.83	182.87	30.42	159.22
1.02	218	64	10	221.77	65.107	171.01	24.98	212.29
1.021	182	61	15	123.432	41.37	150.04	22.76	134.89
1.022	161	51	10	163.784	51.882	158.64	26.04	169.17
1.023	209	42	9	236.238	47.474	248.33	42.8	154.8
1.024	224	53	10	227.874	53.917	211.52	33.07	175.8
1.025	131	42	10	133.266	42.726	156.77	28.29	139.32
1.026	210	74	15	142.421	50.187	142.79	19.88	163.64
1.027	291	72	15	197.355	48.83	202.42	27.49	159.22
1.028	311	92	25	126.551	37.436	169.73	20.93	122.07
1.029	190	51	10	193.286	51.882	186.81	30.11	169.17
1.03	204	48	10	207.528	48.83	212.68	34.85	159.22
1.031	305	56	20	155.137	28.484	271.31	40.47	92.88
1.032	173	43	15	117.328	29.162	201.51	34.99	95.09
1.033	157	32	10	159.715	32.553	244.9	48.2	106.15
1.034	327	69	15	221.77	46.796	236.71	32.34	152.59
1.035	209	64	15	141.743	43.405	164.04	24.07	141.53

## Sheet: CP-16
Grains	33		Date	2017-01-16
Zeta:	90.9	Zeta err.:	2.8	Mineral:	Zircon
Irrad.:	Z1606	RhoD:	11.585	CN_2
Grid Size:	98.3	Nd:	5958
Cryst	Ns	Ni	Area	RhoS (e5)	RhoI (e5)	Age (Ma)	+ 1s	U (ppm)
1.001	457	179	25	185.961	72.838	133.05	12.55	229.49
1.002	224	56	10	227.874	56.968	207.25	31.73	179.49
1.003	414	156	20	210.58	79.349	138.24	13.78	250
1.004	239	85	10	243.133	86.47	146.38	19.12	272.43
1.005	247	118	15	167.514	80.027	109.28	12.76	252.14
1.006	232	106	15	157.341	71.889	114.22	13.92	226.49
1.007	385	162	20	195.829	82.401	123.94	12.32	259.61
1.008	360	158	20	183.113	80.366	118.87	12.02	253.2
1.009	367	127	20	186.673	64.598	150.39	16.28	203.52
1.01	398	159	25	161.953	64.7	130.47	12.99	203.85
1.011	198	72	10	201.424	73.245	143.2	20.28	230.77
1.012	390	135	25	158.698	54.934	150.34	15.83	173.08
1.013	143	40	15	96.982	27.128	185.54	33.76	85.47
1.014	318	123	20	161.75	62.564	134.71	15	197.11
1.015	325	143	25	132.248	58.189	118.57	12.54	183.33
1.016	302	103	15	204.815	69.854	152.56	18.14	220.08
1.017	241	87	20	122.584	44.252	144.23	18.67	139.42
1.018	213	81	15	144.456	54.934	136.99	18.46	173.08
1.019	244	64	15	165.48	43.405	197.68	28.54	136.75
1.02	277	127	20	140.895	64.598	113.83	12.78	203.52
1.021	183	60	15	124.11	40.692	158.63	24.19	128.2
1.022	286	118	15	193.964	80.027	126.37	14.46	252.14
1.023	413	108	25	168.057	43.947	198.27	22.43	138.46
1.024	387	99	25	157.477	40.285	202.61	23.8	126.92
1.025	123	44	10	125.127	44.761	145.54	26.02	141.02
1.026	401	121	25	163.174	49.237	172.18	18.76	155.13
1.027	243	88	25	98.881	35.809	143.78	18.52	112.82
1.028	255	66	15	172.94	44.761	200.29	28.46	141.02
1.029	177	53	10	180.061	53.917	173.49	27.78	169.87
1.03	116	40	10	118.006	40.692	150.92	28.13	128.2
1.031	414	140	25	168.464	56.968	153.85	15.9	179.49
1.032	213	83	15	144.456	56.29	133.73	17.87	177.35
1.033	154	46	10	156.663	46.796	173.91	29.79	147.44

## Sheet: ZZY-18
Grains	34		Date	2017-02-18
Zeta:	90.9	Zeta err.:	2.8	Mineral:	Zircon
Irrad.:	Z1606	RhoD:	11.977	CN_2
Grid Size:	98.3	Nd:	5958
Cryst	Ns	Ni	Area	RhoS (e5)	RhoI (e5)	Age (Ma)	+ 1s	U (ppm)
1.001	103	29	15	69.854	19.668	190.5	40.55	59.94
1.002	176	66	20	89.522	33.571	143.55	21.27	102.31
1.003	178	58	10	181.078	59.003	164.93	25.54	179.81
1.004	337	94	15	228.552	63.75	192.26	23.33	194.28
1.005	187	87	15	126.823	59.003	115.96	15.54	179.81
1.006	150	65	10	152.594	66.124	124.41	18.94	201.51
1.007	137	53	10	139.369	53.917	139.2	22.99	164.31
1.008	333	117	15	225.839	79.349	153.1	17.23	241.82
1.009	252	91	10	256.358	92.574	149.01	18.89	282.12
1.01	497	216	25	202.238	87.894	124.05	10.93	267.86
1.011	161	70	10	163.784	71.211	124	18.23	217.01
1.012	123	52	10	125.127	52.899	127.49	21.51	161.21
1.013	173	54	15	117.328	36.623	172.08	27.43	111.61
1.014	201	70	12	170.397	59.342	154.44	22.05	180.85
1.015	313	161	25	127.365	65.514	104.97	10.77	199.65
1.016	223	90	12	189.047	76.297	133.49	17.26	232.52
1.017	295	78	15	200.068	52.899	202.66	26.68	161.21
1.018	205	77	25	83.418	31.333	143.32	19.75	95.49
1.019	223	86	25	90.743	34.995	139.63	18.33	106.65
1.02	363	171	25	147.711	69.583	114.53	11.29	212.05
1.021	143	57	10	145.473	57.986	135.14	21.64	176.71
1.022	243	67	25	98.881	27.263	194.47	27.61	83.09
1.023	143	34	10	145.473	34.588	224.98	43.58	105.41
1.024	184	67	20	93.591	34.079	147.79	21.66	103.86
1.025	348	116	20	177.009	59.003	161.27	18.11	179.81
1.026	89	20	15	60.359	13.564	237.8	59.38	41.34
1.027	262	95	10	266.531	96.643	148.41	18.45	294.52
1.028	174	81	15	118.006	54.934	115.89	16.06	167.41
1.029	200	95	15	135.639	64.429	113.59	14.65	196.35
1.03	199	93	20	101.221	47.304	115.44	15	144.16
1.031	196	72	15	132.926	48.83	146.51	20.78	148.81
1.032	343	133	25	139.573	54.12	138.88	14.93	164.93
1.033	107	22	10	108.85	22.38	259.46	61.35	68.2
1.034	281	110	25	114.344	44.761	137.58	16.14	136.41

## Sheet: ZZY-19
Grains	35		Date	2017-02-19
Zeta:	90.9	Zeta err.:	2.8	Mineral:	Zircon
Irrad.:	Z1606	RhoD:	12.369	CN_2
Grid Size:	98.3	Nd:	5958
Cryst	Ns	Ni	Area	RhoS (e5)	RhoI (e5)	Age (Ma)	+ 1s	U (ppm)
1.001	195	78	10	198.372	79.349	139.03	19.2	234.15
1.002	260	76	15	176.331	51.543	189.51	25.51	152.1
1.003	183	52	15	124.11	35.266	194.87	31.31	104.07
1.004	187	40	10	190.234	40.692	257.6	45.69	120.08
1.005	346	105	15	234.656	71.211	182.64	21.24	210.14
1.006	385	119	20	195.829	60.529	179.36	19.74	178.62
1.007	130	31	8	165.31	39.42	231.54	46.92	116.33
1.008	139	32	10	141.404	32.553	239.68	47.67	96.06
1.009	147	44	8	186.928	55.951	185.13	32.41	165.11
1.01	104	34	10	105.799	34.588	169.7	34	102.07
1.011	136	32	10	138.352	32.553	234.6	46.76	96.06
1.012	66	30	10	67.141	30.519	122.51	27.28	90.06
1.013	113	48	10	114.954	48.83	131	22.99	144.09
1.014	216	61	15	146.49	41.37	196.05	29.17	122.08
1.015	114	43	15	77.314	29.162	147.34	26.82	86.06
1.016	201	88	15	136.317	59.681	127.14	16.8	176.11
1.017	145	60	10	147.508	61.038	134.45	21.12	180.12
1.018	223	63	10	226.857	64.09	195.98	28.72	189.12
1.019	106	36	8	134.791	45.778	163.44	32	135.09
1.02	63	28	10	64.09	28.484	125.26	28.76	84.05
1.021	224	77	12	189.895	65.276	161.5	22.01	192.63
1.022	152	45	10	154.629	45.778	187.15	32.37	135.09
1.023	181	55	10	184.13	55.951	182.4	28.74	165.11
1.024	186	80	10	189.217	81.384	129.4	17.83	240.16
1.025	157	51	8	199.644	64.852	170.78	28.11	191.37
1.026	176	48	10	179.044	48.83	202.9	33.73	144.09
1.027	251	87	15	170.227	59.003	160.18	20.64	174.11
1.028	111	33	8	141.15	41.963	186.37	37.47	123.83
1.029	156	40	10	158.698	40.692	215.6	38.88	120.08
1.03	165	61	10	167.854	62.055	150.3	23.07	183.12
1.031	186	77	10	189.217	78.332	134.39	18.76	231.15
1.032	129	48	15	87.487	32.553	149.34	25.74	96.06
1.033	143	59	10	145.473	60.02	134.84	21.34	177.12
1.034	249	74	15	168.871	50.187	186.44	25.46	148.1
1.035	147	42	10	149.542	42.726	193.82	34.52	126.08
